# Supplementary material for: Effect of Organic Acid Addition Before Fermentation on the Physicochemical and Sensory Properties of Cherry Wine
Source: Foods. 2024 Dec 3;13(23):3902. doi: 10.3390/foods13233902 (PMC11640468; doi:10.3390/foods13233902)
Supplement: Supplementary file 1 [file foods-13-03902-s001.zip]

Archive with 2 entries (2 files):
- Foods-Supplement material Figures- R2.pdf
- Foods-Supplement material Tables-R2.xlsx
