# Supplementary material for: Effect of Organic Acid Addition Before Fermentation on the Physicochemical and Sensory Properties of Cherry Wine
Source: Foods. 2024 Dec 3;13(23):3902. doi: 10.3390/foods13233902 (PMC11640468; doi:10.3390/foods13233902)
Supplement: Supplementary file 1 [file foods-13-03902-s001.zip › Foods-Supplement material Tables-R2.xlsx]

## Sheet: Table S1
Table S1 Information of 59 identified compounds in cherry wine by using UPLC-Q-TOF-MS
Number	Classification(Total number)	Name	Formula	Adduct	Molecular Weight (Da)	Rt(min)	Library Score	Isotope Score	Combined Score	Found at mass(Da)	Error(ppm)
1	Organic acids(22)	Madecassic acid	C30H48O6	-H	504.345	13.75	100	95.8	89.5	503.337	-2.4
2		Ferulic Acid-neg	C10H10O4	-H	194.058	8.08	96.6	93.1	93.7	193.051	0.9
3		Caffeic acid-neg	C9H8O4	-H	180.042	5.32	100	93.6	95.4	179.035	0.8
4		Vanillic acid	C8H8O4	-H	168.042	4.94	100	98.4	97.3	167.035	0.6
5		D-Lactic acid	C3H6O3	-H	90.0317	1.99	99.8	97.5	92.2	89.0246	1.8
6		Citric acid	C6H8O7	-H	192.027	1.27	98.6	91.9	93.3	191.02	1.1
7		Maleic acid	C4H4O4	-H	116.011	1.17	100	98	90.9	115.004	2.2
8		Succinic acid-neg	C4H6O4	-H	118.027	1.79	99.8	96	95.3	117.019	0.9
9		L-Malic acid	C4H6O5	-H	134.022	1.16	99.7	97.6	90.5	133.015	2.2
10		Cinnamic acid	C9H8O2	-H	148.052	2.69	89.4	97.8	88.1	147.045	1.8
11		Quinic acid-neg	C7H12O6	-H	192.063	0.95	98.6	96.6	90.1	191.057	2.2
12		Mesaconic acid	C5H6O4	-H	130.027	1.31	74.1	94.8	85.7	129.019	0.7
13		Galactonic acid	C6H12O7	-H	196.058	0.95	93.6	97.8	93.2	195.051	1
14		Galacturonic acid	C6H10O7	-H	194.043	0.94	88.1	91.9	93	193.035	0.1
15		Dodecanoic acid	C12H24O2	-H	200.178	21.22	100	97	99.4	199.17	0
16		Neochlorogenic acid-neg	C16H18O9	-H	354.095	3.66	99.6	86.6	94.1	353.088	-0.8
17		2-Isopropylmalic acid	C7H12O5	-H	176.068	3.2	99.1	97.5	91.9	175.062	1.8
18		Protocatechuic acid	C7H6O4	-H	154.027	3.01	99.4	90.8	97.2	153.019	-0.2
19		2-Hydroxy-2-methylbutyric acid	C5H10O3	-H	118.063	2.71	75.3	94.3	81.1	117.056	2
20		4-Hydroxybenzoic acid	C7H6O3	-H	138.032	5.36	100	82.1	94.6	137.024	0.5
21		Sinapic acid-neg	C11H12O5	-H	224.068	8.06	96.9	75.9	91.8	223.061	0.5
22		Salvianic acid	C9H10O5	-H	198.053	2.41	70.6	74.4	79.4	197.046	0.9
23	Amino acids and derivatives(10)	Phenprobamate	C9H11NO2	-H	165.079	2.7	99.4	98.3	96.6	164.072	-0.7
24		Glutamic acid	C5H9NO4	-H	147.053	0.94	95.9	78.6	85	146.046	2.3
25		Aspartic acid	C4H7NO4	-H	133.038	0.93	94.2	74.8	85.4	132.03	1.8
26		Glycyl-L-leucine	C8H16N2O3	-H	188.116	2.09	83.7	94.8	90.1	187.109	-0.6
27		Pyrrolidonecarboxylic acid	C5H7NO3	-H	129.043	1.32	80	98.5	80	128.036	2.9
28		L(+)-Arginine-pos	C6H14N4O2	+H	174.112	0.92	100	98.6	96.4	175.119	0.8
29		L-Tyrosine-pos	C9H11NO3	+H	181.074	1.3	93.1	95.3	85.9	182.082	2.6
30		Isoleucine	C6H13NO2	+H	131.095	1.68	99.2	98.9	95.8	132.102	0.9
31		D-Glutamine	C5H10N2O3	+H	146.069	1.99	98.8	96.1	94.8	147.077	1
32		L-Tryptophan-pos	C11H12N2O2	+H	204.09	3.83	98.8	85	93.3	205.097	0.8
33	Nitrogen glycoside(6)	Guanosine	C10H13N5O5	-H	283.092	2.2	100	89.4	89.6	282.084	-2.1
34		Uridine	C9H12N2O6	-H	244.07	1.68	92.1	52	83.7	243.062	-0.9
35		Dihydrouracil	C4H6N2O2	-H	114.043	0.97	79.9	95.8	89.2	113.036	0.5
36		Cytidine	C9H13N3O5	+H	243.086	1.12	100	92.8	97	244.093	-0.4
37		Pipecolinic acid	C6H11NO2	+H	129.079	1.16	98.8	81	95.2	130.086	0.1
38		Adenine	C5H5N5	+H	135.054	1.22	98	98.8	83.6	136.062	3.8
39	Flavones(5)	Quercetin	C15H10O7	+H	302.043	7.47	89.8	83.4	88.5	303.05	-1
40		Kaempferol-pos	C15H10O6	+H	286.048	8.17	99.3	97.5	96.5	287.055	-0.7
41		Isorhamnetin-3-O-neohespeidoside	C28H32O16	+H	624.169	9.66	83.1	83.5	73.6	625.174	-4.1
42		Methylhesperidin	C29H36O15	+H	624.205	10.76	92.1	13.9	78.8	625.213	-0.2
43		Orientin	C22H24O10	+H	448.137	1.7	72	74.9	76.7	449.143	-1.8
44	Anthocyanidins(1)	Cyanidin-3-O-glucoside	C21H20O11	+H	448.101	8.18	98.8	67.5	83.7	449.107	-2.3
45	Others(5)	Vitamin B2	C17H20N4O6	-H	376.138	7.53	99.2	58.2	76.8	375.13	-3.6
46		Vitamin B5	C18H32CaN2O10	+H	476.168	2.92	97.5	57.6	88.6	477.175	-0.5
47		Phenylacetaldehyde	C8H8O	-H	120.058	5.16	89.7	84.9	89.2	119.05	0.9
48		D-Pantothenic acid	C9H17NO5	-H	219.111	3.04	96.4	94.2	96.5	218.103	0.2
49		Tyrosol	C8H10O2	-H	138.068	5.93	90.1	98.9	91.5	137.061	1.1

## Sheet: Table S2
Table S2. Electronic nose (E-nose) response data of control and different organic acids treatmenat groups at 192 s.
	W1C	W5S	W3C	W6S	W5C	W1S	W1W	W2S	W2W	W3S
Control	0.431cd	7.940abc	0.407cd	1.230bcd	0.394de	3.707bcd	1.046bcd	5.491bcd	2.917ab	1.355bc
MC-3.50	0.438bcd	7.554bcd	0.415bc	1.257abc	0.401bcde	3.349fg	1.092a	5.145de	2.850cd	1.291def
MC-4.15	0.455ab	7.104def	0.430a	1.202de	0.416abc	3.370efg	1.043cd	5.838ab	2.715d	1.306de
MC-4.80	0.425cd	8.097abc	0.400cd	1.239bcd	0.381e	3.861abc	1.079ab	6.505a	3.029ab	1.308de
MC-5.45	0.463a	6.949ef	0.436a	1.161e	0.421a	3.121g	1.059abcd	5.358de	2.697d	1.259f
MLC-3.50	0.440bcd	7.572bc	0.415bc	1.277ab	0.402bcde	3.450defg	1.067abc	5.213de	2.854cd	1.326cd
MLC-4.15	0.465a	6.694f	0.440a	1.219cd	0.429a	3.153g	1.055bcd	4.482ef	2.658d	1.274ef
MLC-4.80	0.435bcd	8.279abc	0.407cd	1.296a	0.394de	3.929abc	1.049bcd	6.167a	3.007ab	1.413a
MLC-5.45	0.445bc	7.716cde	0.418bc	1.273ab	0.409abcd	3.635cdef	1.031d	5.582bcd	2.854cd	1.391ab
LC-3.50	0.431cd	7.975abc	0.406cd	1.262abc	0.395cde	3.687bcde	1.052bcd	5.566bcd	2.956ab	1.379ab
LC-4.15	0.433cd	8.369ab	0.404cd	1.270ab	0.388de	4.061a	1.069abc	6.186a	3.066a	1.391ab
LC-4.80	0.439bcd	8.03abc	0.412bcd	1.287a	0.399cde	3.809abc	1.045bcd	5.911a	2.951ab	1.395ab
LC-5.45	0.421d	8.646a	0.393d	1.305a	0.381e	4.010ab	1.065abcd	6.286a	3.113a	1.385ab
Note: Data are shown as mean (n=6)± standard deviation for each parameter tested. Different lowercase letters in the same row represent different significatly (ANOVA, p<0.05).

## Sheet: Table S3
Table S3. The concentration of individual volatile organic compounds in control and different organic acids treatment groups (μg/L).
Categories	Numbers	Compounds	CAS number	Retention time (min)	Control	MC-3.50	MC-4.15	MC-4.80	MC-5.45	MLC-3.50	MLC-4.15	MLC-4.80	MLC-5.45	LC-3.50	LC-4.15	LC-4.80	LC-5.45
Esters	20	Ethyl acetate	141-78-6	3.027	94.8569	122.483	122.861	125.013	94.6727	78.5384	91.3337	105.808	92.3459	63.874	54.5291	90.4121	97.5996
		Ethyl propionate	105-37-3	4.654	0.984638	1.21664	1.01041	1.73148	1.48592	1.87568	1.24694	1.41281	1.41434	1.21596	1.55463	1.66888	2.13923
		Ethyl butyrate	105-54-4	1.427	1.07502	0.884902	2.07609	2.90502	2.65944	2.49672	2.39537	2.72066	4.15617	1.88604	2.91066	4.12841	2.14313
		Isopentyl acetate	123-92-2	6.903	26.6493	20.4269	12.8223	20.4918	16.6044	20.1086	17.5267	17.4462	19.1708	17.3895	17.347	14.7441	18.1703
		Ethyl lactate	687-47-8	10.634	3.83503	7.76101	9.70181	4.51821	1.43633	10.3912	5.85505	4.91543	8.94445	3.67359	14.6984	14.8369	24.3259
		Ethyl hexanoate	123-66-0	13.73	27.2065	34.9978	21.3435	41.3889	39.6065	36.0884	33.0717	41.394	24.7697	16.8203	23.9604	28.2337	19.8878
		Methyl octanoate	111-11-5	21.088	0.90519	1.42992	0	0	0	0.623335	0	0.442108	0	0	0	0	0
		Octyl Formate	112-32-3	23.623	0	0.845329	0.897489	0.0828823	0.578576	0.547606	0.624075	0.718147	0	0.545285	0	0.724941	0
		Ethyl octanoate	106-32-1	24.556	54.3314	56.7126	47.5471	105.63	154.613	39.6424	47.5893	93.5054	36.558	33.1321	34.5227	39.6852	40.8671
		2-Furancarboxylic acid, ethyl ester	614-99-3	27.039	0	0.288115	0.438395	0.689854	1.31405	0.288169	0.686048	0.504776	0.589669	0.539672	0.429426	0.404071	0.465749
		Mehyl benzoate	93-58-3	27.234	9.13509	6.40175	9.5175	15.2013	10.3992	9.24634	8.55495	8.17171	5.66814	6.23916	7.22483	4.95342	5.0655
		Benzyl formate	104-57-4	29.299	0	0.369111	0.420262	0	0	0	0	0	0	0	0	0	0
		ethyl benzoate	93-89-0	31.362	297.463	346.435	353.667	464.601	436.839	307.921	384.977	377.746	245.266	211.633	222.404	181.043	211.163
		Benzyl acetate	140-11-4	33.637	85.7487	84.6583	43.9867	42.8296	30.824	43.252	44.8717	29.0907	22.6515	24.0563	20.4869	22.179	26.0339
		Methyl salicylate	119-36-8	33.877	1.98974	4.47146	7.79842	12.2807	13.7868	13.0189	11.5041	12.3194	5.782	3.18396	3.4409	3.98358	2.59009
		Ethyl decanoate	110-38-3	35.508	6.27122	6.6655	4.84073	16.4124	21.5443	16.9954	17.9882	15.4525	6.31081	4.24276	3.6399	3.21105	2.98352
		Ethyl Salicylate	118-61-6	37.127	2.21368	1.34682	2.04688	1.40309	1.51152	1.97139	1.47523	0.662788	0.414452	0	0.53017	0	0
		Ethyl 2-phenylacetate	101-97-3	37.51	4.51657	4.01805	4.5704	5.58754	5.36378	5.18731	4.82496	4.88181	4.24808	5.18013	5.46192	4.4859	6.04749
		2-Phenylethyl acetate	103-45-7	38.334	3.22745	2.77208	2.05496	2.1722	1.61966	1.89387	2.22742	1.47486	1.05237	1.23482	1.25815	1.22791	1.40537
		Ethyl laurate	106-33-2	43.736	0.506471	0	0	0	0	0.386774	0	0	0	0	0	0	0
Alcohols	7	3-Methyl-1-Pentanol	71-41-0	4.683	1084.71	1589.49	2095.94	2600.72	1514.77	1294.78	1444.8	1999.28	1705.66	902.646	957.397	1127.47	1127.15
		1-Hexanol	111-27-3	12.786	6.02297	5.97439	8.42157	7.30999	5.57097	9.48681	5.5453	7.31531	6.83065	4.63684	7.40707	5.76523	6.39081
		2,3-Butanediol	24347-58-8	16.591	4.73601	7.99904	4.3604	11.7389	4.92224	16.9963	5.23396	6.40024	3.62447	2.14264	3.91919	2.41006	4.36935
		2-Ethyl-1-hexanol	104-76-7	20.665	2.93245	3.80919	3.1045	3.20876	3.26103	2.93112	3.22656	3.04241	3.49695	4.44216	4.06789	3.35461	3.10149
		1-Nonanol	143-08-8	29.494	1.45825	1.0842	1.06077	0.142681	1.13476	1.07244	1.30707	0.995721	0.787028	2.00893	0.975714	1.29535	1.63793
		Benzyl alcohol	100-51-6	33.362	826.192	1081.23	928.91	1112.51	1015.19	1029.64	1035.11	1238.78	747.839	895.237	962.483	1010.47	1009.89
		Phenylethyl Alcohol	60-12-8	36.635	56.9342	71.7576	62.4831	98.6646	74.8485	65.5106	89.2506	71.4836	57.4363	78.5484	86.2714	73.6498	77.9006
Terpenes and C13-norisoprenoids	9	Linalool	78-70-6	24.069	103.861	96.5031	79.3877	56.1356	48.1723	92.9528	72.8383	58.6633	50.6607	66.6195	60.1786	57.7828	56.8678
		Nerol	106-25-2	34.855	0	1.61912	1.36	3.32	6.56	1.61912	1.36	2.32	5.56	2.61912	2.36	2.32	3.56
		Terpinen-4-ol	562-74-3	28.607	2.12784	1.31014	1.6897	0	0	0.7	0	0	0	0.359965	0	0	0.542188
		α-Terpineol	98-55-5	32.138	6.69819	10.5965	10.2037	15.925	16.3555	7.98323	9.15383	10.09	13.1148	11.5743	8.17502	7.02136	8.00844
		β-Myrcene	123-35-3	8.831	2.03018	0	4.75851	0	0	0	3.75478	0	0	3.73379	0	3.71242	0
		Styrene	100-42-5	9.987	0	1.59255	1.51	2.1157	2.58894	1.07315	1.30884	2.35988	1.37347	0	0.663394	0	0
		2-Octanone	111-13-7	16.705	11.4633	8.65313	7.77287	12.1796	10.6176	10.0185	10.6436	11.2353	10.9872	9.75117	11.3094	13.9738	10.3103
		β-Damascenone	23726-93-4	41.51	0	0	0	0	0	0	0.524026	0	0.385792	0	0	0.307425	0.464343
		β-Citronellor	1117-61-9	34.255	13.2661	17.1715	24.3794	34.2262	49.4197	21.0243	26.0004	31.2	43.4376	34.0224	35.3677	36.56	37.4124
Acids	1	Propanoic acid	79-09-4	4.975	0	20.6155	17.466	22.8765	19.6075	28.1081	23.7959	20.8851	24.2954	13.1187	25.8808	20.7362	21.9066
Aldehydes	1	Benzaldehyde	100-52-7	21.919	869.996	909.528	1026.3	1187.53	1141.36	946.586	1113.41	1419.32	1017.03	1112.09	1081.27	1053.23	1029.66
Phenols	1	Eugenol	97-53-0	45.727	0.257186	0.31	0.328284	0.46	0.44	0.28	0.3	0.32	0.31	0.383922	0.32	0.38	0.37
Note: Data are shown as mean (n=3) for each parameter tested.

## Sheet: Table S4
Table S4. The contents of different categories volatile organic compounds in control and different organic acids treatment groups (μg/L).
Categories	Control	MC-3.50	MC-4.15	MC-4.80	MC-5.45	MLC-3.50	MLC-4.15	MLC-4.80	MLC-5.45	LC-3.50	LC-4.15	LC-4.80	LC-5.45
Esters	620.92±24.97	704.18±23.41	647.60±22.99	862.94±44.39	834.86±31.12	590.47±27.75	676.75±36.12	718.67±20.54	479.34±14.71	394.85±5.04	414.40±17.57	415.92±21.61	460.89±3.07
Alcohols	1982.98±34.57	2761.35±48.11	3104.28±128.64	3834.29±27.27	2619.69±23.67	2420.41±23.83	2584.48±56.69	3327.30±31.98	2525.67±12.51	1889.66±36.34	2022.52±18.31	2224.41±17.18	2230.44±22.45
Aldehydes	870.00±27.52	909.53±16.81	1026.30±24.11	1187.53±35.91	1141.36±26.28	946.10±11.99	1113.41±33.45	1419.32±53.15	1017.03±16.04	1112.09±21.58	1081.27±24.80	1053.23±4.33	1029.17±16.92
Terpenes	139.45±1.14	137.45±2.18	131.06±3.14	123.90±3.17	133.71±1.87	135.37±2.75	125.58±3.00	115.87±2.63	125.52±4.41	128.68±4.00	118.05±3.47	121.68±1.24	117.17±3.55
Phenol	0.26±0.01	0.31±0.08	0.33±0.08	0.46±0.02	0.44±0.01	0.28±0.41	0.30±0.02	0.32±0.20	0.31±0.01	0.38±0.01	0.32±0.01	0.38±0.09	0.37±0.03
Acids	0.00±0.00	20.62±3.32	17.47±0.21	22.88±0.80	19.61±0.87	28.11±3.37	23.80±0.23	20.89±1.20	24.30±2.19	13.12±2.11	25.88±4.29	20.74±0.92	21.91±0.21
Total	3613.60±69.60	4533.43±42.84	4927.04±160.30	6032.00±56.25	4749.67±66.24	4121.23±41.57	4524.32±79.20	5602.36±84.19	4172.17±18.45	3538.78±38.04	3662.45±29.52	3836.36±24.50	3860.44±14.08
Note: Data are shown as mean (n=3)± standard deviation for each parameter tested.
